# Supplementary material for: Clinical Characteristics and Outcomes in 314 Japanese Patients with Bacterial Endophthalmitis: A Multicenter Cohort Study from J-CREST
Source: Pathogens. 2021 Mar 24;10(4):390. doi: 10.3390/pathogens10040390 (PMC8063932; doi:10.3390/pathogens10040390)
Supplement: Supplementary file 1 [file pathogens-10-00390-s001.zip]

Archive with 3 entries (2 files):
- pathogens-1151745 supplementary- proof/
- pathogens-1151745 supplementary- proof/Table S1-1.pdf
- pathogens-1151745 supplementary- proof/Table S2-1.pdf
